# Supplementary material for: Ciliopathies are responsible for short stature and insulin resistance: A systematic review of this clinical association regarding SOFT syndrome
Source: Rev Endocr Metab Disord. 2024 Jul 17;25(5):827–38. doi: 10.1007/s11154-024-09894-w (PMC11470920; doi:10.1007/s11154-024-09894-w)
Supplement: Supplementary file 1 — Online Resource 1: Set of characteristics of all patients with biallelic pathogenic POC1A variants reported in the literature. Footnotes: The variants are described according to the same reference sequence (NM_015426). Online Resource abbreviations: F Female, M Male, N normal (2N: 2 times higher than normal), rhGH recombinant human Growth Hormone, SDS standard deviation score (XLSX 39 KB) [file 11154_2024_9894_MOESM1_ESM.xlsx]

## Sheet: Tabelle1
Identification			POC1A variants ( NM_015426, NP_056241)													clinical phenotype																								Short stature
Identification in our systematic study	References	references of cases	allele 1 (nucleotide change)	exon/ intron	allele 1 (protein change)	region of POC1A predicted to be affected by allele 1	allele 2 (nucleotid change)	exon/ intron	allele 2 (protein change)	region of POC1A predicted to be affected by allele 2	genotype	Biallelic large truncating variants	Non-truncating or C-term truncating variants	Consanguineous familly (Yes = 1 - No =0)	Ethnic origin	Gender (F= female gender / M = male gender)	Age at last investigation (years)	Age at diagnosis of SOFT syndrom (years)	Term at birth (weeks of pregnancy)	Birth weight (SDS)	Birth lenght (SDS)	Birth head circumference (SDS)	small for gestational age (Yes = 1 - No =0)	relative macrocephaly at birth (Yes = 1 - No =0)	Short stature (Yes = 1 - No =0)	Height at investigation (SDS)	Adult height (cm)	Onychodysplasia (Yes = 1 - No =0)	Facial dysmorphism (Yes = 1 - No =0)	Dolichocephaly (Yes = 1 - No =0)	Frontal bossing (Yes = 1 - No =0)	Triangular and elongated face (Yes = 1 - No =0)	Deep set eyes (Yes = 1 - No =0)	low-set ears (Yes = 1 - No =0)	Hypertelorism (Yes = 1 - No =0)	Prominent nose (Yes = 1 - No =0)	Hypotrichosis (Yes = 1 - No =0)	Muscle cramps (Yes = 1 - No =0)	High pitched voice (Yes = 1 - No =0)	Serum IGF-I level before treatment (µg/L)	Disproportionate short stature (Yes = 1 - No =0)	Small hands and feet (Yes = 1 - No =0)	Brachydactyly (Yes = 1 - No =0)	Clinodactyly (Yes = 1 - No =0)	Metaphysical irregularity of long bones (Yes = 1 - No =0)	Hypoplasticity of sacrum and pelvis (Yes = 1 - No =0)	Cone‑shaped epiphyses (Yes = 1 - No =0)	Delayed ossification of bones (Yes = 1 - No =0)	Craniovertebral junction stenosis (Yes = 1 - No =0)
P1	Sarig O et al. Am J Hum Genet. 2012.	II.2	c.512T>C	exon 5	p.Leu171Pro	WD4	c.512T>C	exon 5	p.Leu171Pro	WD4	homozygous	0	1	1	-	F	-	-	-	-	-	-	1	1	1	-	-	1	1	0	1	1	0	0	0	1	1	0	1	-	1	1	1	1	1	1	1	1	0
P2	Sarig O et al. Am J Hum Genet. 2012.	III.1	c.512T>C	exon 5	p.Leu171Pro	WD4	c.512T>C	exon 5	p.Leu171Pro	WD4	homozygous	0	1		-	M	-	-	-	-	-	-	1	1	1	-	-	1	1	0	1	1	0	0	0	1	1	0	1	-	1	1	1	1	1	1	1	1	0
P3	Sarig O et al. Am J Hum Genet. 2012.	II.9	c.512T>C	exon 5	p.Leu171Pro	WD4	c.512T>C	exon 5	p.Leu171Pro	WD4	homozygous	0	1		-	M	-	-	-	-	-	-	1	1	1	-	-	1	1	0	1	1	0	0	0	1	1	0	1	-	1	1	1	1	1	1	1	1	0
P4	Sarig O et al. Am J Hum Genet. 2012.	II.10.	c.512T>C	exon 5	p.Leu171Pro	WD4	c.512T>C	exon 5	p.Leu171Pro	WD4	homozygous	0	1		-	M	-	-	-	-	-	-	1	1	1	-	-	1	1	0	1	1	0	0	0	1	1	0	1	-	1	1	1	1	1	1	1	1	0
P5	Sarig O et al. Am J Hum Genet. 2012.	III.2	c.512T>C	exon 5	p.Leu171Pro	WD4	c.512T>C	exon 5	p.Leu171Pro	WD4	homozygous	0	1		-	M	-	-	-	-	-	-	1	1	1	-	-	1	1	0	1	1	0	0	0	1	1	0	1	-	1	1	1	1	1	1	1	1	0
P6	Sarig O et al. Am J Hum Genet. 2012.	III.3	c.512T>C	exon 5	p.Leu171Pro	WD4	c.512T>C	exon 5	p.Leu171Pro	WD4	homozygous	0	1	1	-	M	-	-	-	-	-	-	1	1	1	-	-	1	1	0	1	1	0	0	0	1	1	0	1	-	1	1	1	1	1	1	1	1	0
P7	Sarig O et al. Am J Hum Genet. 2012.	III.4	c.512T>C	exon 5	p.Leu171Pro	WD4	c.512T>C	exon 5	p.Leu171Pro	WD4	homozygous	0	1		-	M	-	-	-	-	-	-	1	1	1	-	-	1	1	0	1	1	0	0	0	1	1	0	1	-	1	1	1	1	1	1	1	1	0
P8	Sarig O et al. Am J Hum Genet. 2012.	III.5	c.512T>C	exon 5	p.Leu171Pro	WD4	c.512T>C	exon 5	p.Leu171Pro	WD4	homozygous	0	1		-	F	-	-	-	-	-	-	1	1	1	-	-	1	1	0	1	1	0	0	0	1	1	0	1	-	1	1	1	1	1	1	1	1	0
P9	Sarig O et al. Am J Hum Genet. 2012.	III.6	c.512T>C	exon 5	p.Leu171Pro	WD4	c.512T>C	exon 5	p.Leu171Pro	WD4	homozygous	0	1		-	M	-	-	-	-	-	-	1	1	1	-	-	1	1	0	1	1	0	0	0	1	1	0	1	-	1	1	1	1	1	1	1	1	0
P10	Shaheen R et al. Am J Hum Genet. 2012.	VI.1 Family 1	c.241C>T	exon 3	p.Arg81*	WD2 and downstream domains	c.241C>T	exon 3	p.Arg81*	WD2 and downstream domains	homozygous	1	0	1	-	F	6	6	-	-3.9	-4.7	-2.2	1	1	1	-6.7	-	0	1	0	1	1	0	1	1	1	0	0	0	-	1	1	1	0	-	-	-	-	0
P11	Shaheen R et al. Am J Hum Genet. 2012.	VI.2 Family 1	c.241C>T	exon 3	p.Arg81*	WD2 and downstream domains	c.241C>T	exon 3	p.Arg81*	WD2 and downstream domains	homozygous	1	0		-	F	1.84	1.84	-	-3.8	-5.8	-2.2	1	1	1	-7.1	-	0	1	0	1	1	0	1	1	1	0	0	0	-	1	1	0	0	-	-	-	-	0
P12	Shaheen R et al. Am J Hum Genet. 2012.	VI.3 Family 1	c.241C>T	exon 3	p.Arg81*	WD2 and downstream domains	c.241C>T	exon 3	p.Arg81*	WD2 and downstream domains	homozygous	1	0		-	M	0.25	0.25	-	-2.3	-3	-1	1	1	1	-5.1	-	0	1	0	1	1	0	1	1	1	0	0	0	-	1	1	0	0	-	-	-	-	0
P13	Shaheen R et al. Am J Hum Genet. 2012.	IV.1 Family 2	c.241C>T	exon 3	p.Arg81*	WD2 and downstream domains	c.241C>T	exon 3	p.Arg81*	WD2 and downstream domains	homozygous	1	0	1	Saudi	M	6	6	36	-4.1	-	-	1	-	1	-7.1	-	0	1	1	1	1	1	1	1	1	0	0	0	-	1	1	1	0	-	-	-	-	0
P14	Shaheen R et al. Am J Hum Genet. 2012.	IV.1 Family 3	c.241C>T	exon 3	p.Arg81*	WD2 and downstream domains	c.241C>T	exon 3	p.Arg81*	WD2 and downstream domains	homozygous	1	0	1	Saudi	M	2.84	2.84	40	-5.9	-7.1	-3.3	1	1	1	-7.1	-	0	1	1	1	1	1	1	1	1	0	0	0	-	1	1	1	0	1	0	1	1	0
P15	Koparir et al. Hum Mol Genet. 2015.	1	c.358A>G	exon 4	p.Thr120Ala	WD3	c.358A>G	exon 4	p.Thr120Ala	WD3	homozygous	0	1	1	Turkey	F	12	12	40	-	-	-	1	-	1	-3.5	-	1	1	1	1	1	0	0	0	1	1	0	0	-	1	1	1	0	1	0	0	0	0
P16	Koparir et al. Hum Mol Genet. 2015.	2	c.358A>G	exon 4	p.Thr120Ala	WD3	c.358A>G	exon 4	p.Thr120Ala	WD3	homozygous	0	1		Turkey	M	8	8	40	-	-	-	-	-	1	-4	-	1	1	1	1	1	0	0	0	1	1	0	0	-	1	1	1	0	1	0	0	0	0
P17	Chen JH et al. J Mol Endocrinol. 2015.	-	c.1048delC	exon 7	p.Gln350Argfs*4	C term coiled-coil domain	c.1048delC	exon 7	p.Gln350Argfs*4	C term coiled-coil domain	homozygous	0	1	1	Italian	F	26	26	-	-3.1	-	-	1	1	1	-4.1	139	0	1	0	1	1	0	1	0	1	0	0	0	-	1	1	1	0	1	0	0	0	0
P18	Barraza-García J et al. Am J Med Genet A. 2016.	1	c.254delT	exon 3	p.Leu85Alafs*22	WD2 and downstream domains	c.254delT	exon 3	p.Leu85Alafs*22	WD2 and downstream domains	homozygous	1	0	0	Spanish	M	13.5	134	38	-4.03	-5.27	-1.23	1	1	1	-4.34	-	1	1	0	1	1	0	1	0	1	1	0	1	-	1	1	1	0	1	0	1	0	0
P19	Barraza-García J et al. Am J Med Genet A. 2016.	2	c.515G>A	exon 5	p.Trp172*	WD4 and downstream domains	c.515G>A	exon5	p.Trp172*	WD4 and downstream domains	homozygous	1	0	0	Moroccan	M	1.08	1.08	40	-2.89	-4.47	0.1	1	1	1	-7.19	-	0	1	1	1	1	0	1	0	1	1	0	0	-	1	1	1	0	1	1	0	0	1
P20	Ko JM et al. J Hum Genet. 2016.	-	c.239C>T	exon 3	p.Ser80Phe	WD2	c.241C>T	exon 3	p.Arg81*	WD2	compound heterozygous	0	1	1	Korean	M	10	10	37	-4.3	-4.1	-	1	-	1	-7.9	-	0	1	0	1	1	0	0	0	0	1	0	0	-	1	1	1	0	1	1	1	0	0
P21	Giorgio E et al. Eur J Endocrinol. 2017.	-	c.1047_1048dupC	exon 9-10	p.Gly337Argfs*25	C term coiled-coil domain	c.1047_1048dupC	exon 9-10	p.Gly337Argfs*25	C term coiled-coil domain	homozygous	0	1	1	Italian	F	42	42	-	-	-	-	-	1	1	-4	138	0	1	0	1	0	0	1	0	1	1	0	0	-	1	1	0	0	0	1	0	0	1
P22	Mostofizadeh N et al. Adv Biomed Res. 2018.	-	c.491G>A	exon 4	p.Ser164Asn	WD4	c.491G>A	exon 4	p.Ser164Asn	WD4	homozygous	0	1	1	Iranian	F	6.5	6.5	39	-3.1	-3	-1.8	1	1	1	-4.6	-	1	1	1	1	1	0	0	0	0	1	0	0	-	1	1	1	0	1	1	1	0	0
P23	Saida K et al. Am J Med Genet A. 2019.	-	c. 649C>T	exon 6	p.Arg217Trp	WD5	c. 649C>T	exon 6	p.Arg217Trp	WD5	homozygous	0	1	0	Chilean	F	7	7	35	-2.2	-2.4	-0.8	1	1	1	-3.5	-	0	1	1	1	1	0	0	0	1	1	0	0	-	0	1	1	0	1	0	1	0	0
P24	Homma TK et al. J Pediatr. 2019.	-	c.275+2T>G	intron 3	p.Lys93Leufs*6	WD2 and downstream domains	c.275+2T>G	intron 3	p.Lys93Leufs*6	WD2 and downstream domains	homozygous	1	0	1	-	M	8.7	8.7	-	-	-	-	1	-	1	-4.5	-	0	1	-	-	-	-	-	-	-	0	0	0	-	1	-	-	-	-	-	-	-	0
P25	Al-Kindi A et al. J Hum Genet. 2020.	VI5	c.64G>T	exon 1	p.Val22Phe	WD1	c.64G>T	exon 1	p.Val22Phe	WD1	homozygous	0	1	1	Omani	M	7.8	7.8	-	-3.2	-5.7	-2.7	1	1	1	-6.4	-	1	1	1	1	1	1	0	1	1	1	0	1	-	0	1	1	0	-	-	1	-	1
P26	Al-Kindi A et al. J Hum Genet. 2020.	VI9	c.64G>T	exon 1	p.Val22Phe	WD1	c.64G>T	exon 1	p.Val22Phe	WD1	homozygous	0	1		Omani	F	2	2	-	-3.4	-3.7	-3	1	1	1	-6.3	-	1	1	1	1	1	1	0	1	1	1	0	1	-	1	1	1	0	-	-	1	-	0
P27	Al-Kindi A et al. J Hum Genet. 2020.	VII4	c.64G>T	exon 1	p.Val22Phe	WD1	c.64G>T	exon 1	p.Val22Phe	WD1	homozygous	0	1		Omani	M	3.8	3.8	-	-3.1	-4.4	-1.4	1	1	1	-6.5	-	1	1	1	1	1	0	0	1	1	1	0	1	-	0	1	1	0	-	-	1	-	0
P28	Al-Kindi A et al. J Hum Genet. 2020.	VII5	c.64G>T	exon 1	p.Val22Phe	WD1	c.64G>T	exon 1	p.Val22Phe	WD1	homozygous	0	1		Omani	M	3.8	3.8	-	-3.2	-4.4	-2.2	1	1	1	-7.5	-	1	1	1	1	1	0	0	1	1	1	0	0	-	0	1	1	0	-	-	1	-	0
P29	Al-Kindi A et al. J Hum Genet. 2020.	VII8	c.64G>T	exon 1	p.Val22Phe	WD1	c.64G>T	exon 1	p.Val22Phe	WD1	homozygous	0	1		Omani	M	5.5	5.5	-	-2.7	-4	-1.4	1	1	1	-5.1	-	1	1	1	1	1	0	0	1	1	1	0	0	-	1	1	1	0	-	-	1	-	1
P30	Al-Kindi A et al. J Hum Genet. 2020.	II2	c.64G>T	exon 1	p.Val22Phe	WD1	c.64G>T	exon 1	p.Val22Phe	WD1	homozygous	0	1	1	Omani	M	4.5	4.5	-	-3	-3.5	0	1	1	1	-5	-	0	1	1	1	1	1	0	0	1	0	0	1	-	1	1	1	0	-	-	1	-	0
P31	Al-Kindi A et al. J Hum Genet. 2020.	II3	c.64G>T	exon 1	p.Val22Phe	WD1	c.64G>T	exon 1	p.Val22Phe	WD1	homozygous	0	1		Omani	M	3.6	3.6	-	-2	-5	0.5	1	1	1	-5	-	0	1	1	1	1	1	0	0	1	1	0	1	-	1	1	1	0	-	-	1	-	0
P32	Majore S et al. Clin Genet. 2021.	-	c.884delT	exon 8	p.Val295Glyfs*59	WD7 and C term coiled-coil domain	c.1048delC	10	p.Gln350Argfs*4	C term coiled-coil domain	compound heterozygous	0	1	0	Italian	F	33	33	-	-	-	-	-	-	1	-2.8	148	0	1	0	1	1	0	0	0	1	1	0	0	-	1	1	1	0	0	-	-	-	0
P33	Li S et al. Mol Med Rep. 2021.	-	c.850_851insG	exon 8	p.Glu284Glyfs*9	WD7 and C term coiled-coil domain	c.593_605delGTGGGACGTGCAT	exon 6	p.Ser198Metfs*10	WD5 and downstream domains	compound heterozygous	1	0	0	Chinese	F	7.66	7.66	40	-3	-4	-	1	0	1	-5	-	1	1	1	1	1	0	0	0	0	1	0	0	-	1	1	1	0	1	1	1	1	0
P34	Li G et al. BMC Med Genomics. 2021.	-	c.981+1G>A	intron 9	p.Pro328Ilefs*9	C term coiled-coil domain	c.981+1G>A	intron 9	p.Pro328Ilefs*9	C term coiled-coil domain	homozygous	0	1	0	Chinese	M	7	7	40	-2.6	-2	-	1	0	1	-6.3	-	0	1	0	1	1	0	0	0	0	0	0	0	-0.5	1	-	-	-	-	-	-	1	0
P35	Mericq V et al. Eur J Endocrinol. 2022.	Case 1	c.649C>T,	exon 6	p.Arg217Trp	WD5	c.649C>T	exon 6	p.Arg217Trp	WD5	homozygous	0	1	0	Chilean	F	21	21	-	-4.4	-5.5	-2.4	1	1	1	-6.6	120	1	1	0	1	0	1	0	0	0	1	1	1	2	1	1	1	1	1	0	1	1	0
P36	Mericq V et al. Eur J Endocrinol. 2022.	Case 2	c.649C>T,	exon 6	p.Arg217Trp	WD5	c.370G>A	exon 3	p.Asp124Asn	WD2	compound heterozygous	0	1	0	Portuguese	M	25	25	-	-3.2	-	-	1	0	1	-7.2	127	1	1	0	0	0	0	0	0	0	1	1	1	3	1	1	1	1	-	-	-	-	0
P37	Mericq V et al. Eur J Endocrinol. 2022.	Case 3	c.241C>T	exon 3	p.Arg81*	WD2 and downstream domains	c.241C>T	exon 3	p.Arg81*	WD2 and downstream domains	homozygous	1	0	1	Saudi	M	32	32	-	-2.8	-3	-1.2	1	1	1	-5.8	138	0	1	1	1	0	0	1	1	1	1	1	0	-	1	1	1	0	1	0	1	-	0
P38	Batu Oto B et al. Ophthalmic Genet. 2023.	-	c.103 + 1 G>T	intron 2	p.Ala35Valfs*8	WD1 and downstream domains	c.103 + 1 G>T	intron 2	p.Ala35Valfs*8	WD1 and downstream domains	homozygous	1	0	1	Turkey	M	3	3	37	-2	-3	-	1	0	1	-5.5	-	0	1	0	1	1	1	0	1	0	0	0	0	-	1	1	1	0	-	-	-	-	0
P39	Li D et al. Front Genet. 2023.	-	c.241C>T	exon 3	p.Arg81*	WD2 and downstream domains	c.241C>T	exon 3	p.Arg81*	WD2 and downstream domains	homozygous	1	0	1	Chinese	M	32	32	-	-	-	-	-	1	1	-7.5	125	1	1	0	1	0	0	1	0	1	1	0	0	-	1	1	1	0	-	-	-	-	0
P40	Mondkar SA et al. Journal of Postgraduate Medicine. 2023.	-	c.800_801delGA	exon 7	p.L267PfsX25	WD7 and C term coiled-coil domain	c.800_801delGA	exon 7	p.L267PfsX25	WD7 and C term coiled-coil domain	homozygous	1	0	1	Indian	M	2.2	2.2	40	0	-	-	1	-	1	-5.4	-	0	1	1	1	1	1	1	0	1	0	0	0	-	1	1	1	0	1	-	1	1	0
P41	Perge k et al	P1	c.145A>T	exon 2	p.Lys49*	WD1 and downstream domains	c.145A>T	exon 2	p.Lys49*	WD1 and downstream domains	homozygous	1	0	1	Moroccan	F	10	7	33	-2.2	-4	-1.5	1	1	1	-4.5	-	1	1	1	1	1	0	1	0	1	1	0	1	2	1	1	1	0	1	0	1	0	0
P42	Perge k et al	P2	c.275+2dup	intron 3	p.Lys93Leufs*6	WD2 and downstream domains	POC1A deletion	all exons	POC1A deletion	whole protein	compound heterozygous	1	0	0	French	F	22	17	33	-2.3	-4	-0.5	1	1	1	-8.5	103.5	1	1	1	1	1	1	1	0	1	1	1	1	2	1	1	1	0	1	0	1	0	0
Total or Median												Tatal = 15	Tatal = 27	Tatal = 18			Median= 7 years	Median= 7 years	Median= 39 weeks	Median= -3,1 SDS	Median= -4 SDS	Median= -1,4 SDS	Total = 38	Total = 31	Total = 42	Median= -5,5 SDS	Median= 132,5 cm	Total = 24	Total = 42	Total = 19	Total = 40	Total = 36	Total = 10	Total = 14	Total = 12	Total = 34	Total = 31	Total = 4	Total = 19	Median= 2 µg/L	Total = 38	Total = 40	Total = 37	Total = 11	Total = 24	Total = 14	Total = 27	Total = 14	Total = 4
[truncated: 38 more columns]
